# Supplementary material for: Comparison Between Transoral Endoscopic Thyroidectomy Vestibular Approach (TOETVA) and Conventional Open Thyroidectomy for Patients Undergoing Total Thyroidectomy and Central Neck Dissection: A Propensity Score-Matching Analysis
Source: Front Oncol. 2022 Mar 2;12:856021. doi: 10.3389/fonc.2022.856021 (PMC8925319; doi:10.3389/fonc.2022.856021)
Supplement: Supplementary file 1 [file Table_1.xlsx]

## Sheet: all open data
number	sex	age	right cm	Isthmus cm	left cm	invasion	multifocality	Hashimoto	location	size
1	0	53	0	0	0.9	0	0	0	1	0.9
2	0	51	1	0	0.5	0	0	0	3	1
3	0	44	0	0	0.6	0	0	1	1	0.6
4	0	44	0.3	0	0	0	0	1	2	0.3
5	0	49	0.6	0	1.5	1	1	0	3	1.5
6	0	49	1	0	0	0	1	0	2	1
7	0	54	1	0	0	1	0	0	2	1
8	0	50	0	0	0.4	0	0	1	1	0.4
9	0	40	0.4	0	0	0	0	1	2	0.4
10	0	50	0.5	0	0.3	0	1	0	3	0.5
11	0	30	1.7	0	0.6	0	0	0	3	1.7
12	0	44	0.5	0	0	0	0	0	2	0.5
13	0	36	1.5	0	0.3	0	0	0	3	1.5
14	1	43	1.5	0	0	1	0	0	2	1.5
15	0	53	0.3	0	0	0	0	0	2	0.3
16	0	51	0.4	0	0.8	1	1	1	3	0.8
17	0	53	0	0	0.5	0	0	0	1	0.5
18	0	44	1.6	0	0.3	0	0	0	3	1.6
19	0	48	1.3	0	0	0	0	1	2	1.3
20	0	36	1.6	0	0.5	0	1	0	3	1.6
21	0	35	0.6	0	0.4	0	1	0	3	0.6
22	0	51	0.5	0	0.2	0	0	0	3	0.5
23	0	35	0.7	0	0.4	0	1	1	3	0.7
24	0	53	0	0	0.6	0	0	0	1	0.6
25	0	53	0.2	0	0	0	0	0	2	0.2
26	0	53	1.7	0	0	0	0	0	2	1.7
27	0	46	0.4	0	0.5	1	0	1	3	0.5
28	0	50	0.6	0	0	0	1	0	2	0.6
29	0	42	1	0	1.7	0	0	1	3	1.7
30	0	42	0.7	0	3	0	1	0	3	3
31	0	36	1.2	0	0.4	0	1	1	3	1.2
32	0	26	0.8	0	0.7	0	0	1	3	0.8
33	0	34	0.6	0	0.9	1	1	0	3	0.9
34	0	55	1.2	0	1.8	1	0	0	3	1.8
35	0	36	0.7	1.6	0	1	0	0	3	1.6
36	0	53	0.7	0	0	0	1	1	2	0.7
37	0	35	0.6	0	1.8	1	0	0	3	1.8
38	0	31	0.3	0	0.5	0	0	0	3	0.5
39	0	45	1.3	0	0	0	0	0	2	1.3
40	0	35	0.4	1.5	0	0	0	1	3	1.5
41	0	46	0.5	0	0	1	0	0	2	0.5
42	0	54	0.9	0	0	0	0	1	2	0.9
43	1	40	1.3	0	0.8	0	1	0	3	1.3
44	0	34	0.4	0	0.6	0	1	0	3	0.6
45	0	48	1	0	0	1	0	1	2	1
46	0	54	0.6	0	0.5	0	0	0	3	0.6
47	0	45	1.5	0	0.4	0	0	0	3	1.5
48	1	49	0.5	0	0.5	0	1	1	3	0.5
49	1	44	0.7	0	0	0	0	1	2	0.7
50	0	55	0	0	0.3	0	0	0	1	0.3
51	0	46	0.5	0	0	0	0	0	2	0.5
52	0	55	0	0	0.6	0	0	0	1	0.6
53	0	42	0	0	0.3	0	0	0	1	0.3
54	0	37	0.6	0	1.7	0	0	0	3	1.7
55	0	44	0	0	2.7	0	0	1	1	2.7
56	0	49	0	0	1.2	0	0	0	1	1.2
57	0	55	0.6	0	0.2	0	1	1	3	0.6
58	0	52	1.1	0	1	0	1	0	3	1.1
59	0	38	0.8	0	0.5	0	0	0	3	0.8
60	0	42	0	0	0.3	1	0	1	1	0.3
61	0	52	0.8	0	1	0	1	1	3	1
62	0	46	1	0	1	0	1	1	3	1
63	0	54	0	0	0.3	1	0	1	1	0.3
64	1	46	0.8	0	0.5	1	0	0	3	0.8
65	0	39	1.4	0	1	0	1	1	3	1.4
66	0	39	0.4	0	0.8	0	1	0	3	0.8
67	0	47	1	0	0	0	0	1	2	1
68	0	52	1.5	0	0	1	1	1	2	1.5
69	0	55	0.5	0	0.4	0	0	1	3	0.5
70	0	53	2.5	0	0	0	0	0	2	2.5
71	0	52	1	0	0.4	1	1	0	3	1
72	0	46	0.8	0	0	0	0	1	2	0.8
73	0	37	1	0	0.7	0	0	0	3	1
74	0	52	0.4	0	0.7	0	1	0	3	0.7
75	1	47	1.6	0	1.3	1	0	1	3	1.6
76	0	39	0.8	0	0.4	1	0	0	3	0.8
77	0	54	0.4	0	0.6	0	1	1	3	0.6
78	0	51	0.4	0	0.3	0	0	0	3	0.4
79	0	33	1.5	0	0.5	0	0	1	3	1.5
80	0	49	0.8	0	1	0	0	1	3	1
81	0	47	1	0	0	0	0	1	2	1
82	0	52	0.8	0	0	1	0	0	2	0.8
83	0	48	0.7	0	0.5	0	0	0	3	0.7
84	0	55	0.4	0	0.8	0	0	0	3	0.8
85	0	33	0	0	0.4	0	0	1	1	0.4
86	0	51	0.3	0	0	0	0	0	2	0.3
87	1	44	0.5	0	1	0	0	0	3	1
88	0	50	1.3	0	0.4	1	1	1	3	1.3
89	0	19	0.8	0	0.8	0	1	1	3	0.8
90	1	50	1.1	0	0.4	0	0	1	3	1.1
91	0	37	0.4	0	0.5	0	0	0	3	0.5
92	0	49	0.3	0	0	0	0	1	2	0.3
93	1	42	1.6	0	0.5	0	0	0	3	1.6
94	0	55	0.7	0	0	0	0	1	2	0.7
95	0	33	1.7	0	0.8	1	1	0	3	1.7
96	0	55	0.5	0	0	0	0	0	2	0.5
97	0	55	0	0	1.1	0	1	1	1	1.1
98	0	42	0.5	0	0.7	0	0	0	3	0.7
99	0	47	0	0	1.1	0	0	1	1	1.1
100	0	45	0.3	0	1.5	0	1	0	3	1.5
101	0	41	0.7	0	0.6	1	1	1	3	0.7
102	0	32	0.2	0	0.5	0	0	0	3	0.5
103	0	54	0.1	0	0.8	0	0	0	3	0.8
104	0	44	0.5	0	0.8	0	0	0	3	0.8
105	0	39	0	0	1.1	0	0	0	1	1.1
106	0	54	0	0	0.7	0	0	1	1	0.7
107	1	47	0.7	0	0.8	0	0	1	3	0.8
108	0	42	0.3	0	0.6	0	0	0	3	0.6
109	0	47	0.9	0	0	1	0	0	2	0.9
110	0	45	0	0	1.5	1	1	1	1	1.5
111	0	44	0.5	0	0	0	1	1	2	0.5
112	0	41	0.5	0	0.1	1	0	1	3	0.5
113	0	41	0	0	0.5	0	0	0	1	0.5
114	0	44	0.5	0	0.6	1	0	0	3	0.6
115	0	54	1.3	0	0.8	0	1	1	3	1.3
116	0	42	1	0	0	0	1	1	2	1
117	0	51	0.3	0	1	0	1	1	3	1
118	0	50	0.6	0	0	0	0	0	2	0.6
119	0	47	0.3	0	0.7	0	0	0	3	0.7
120	0	46	1.8	0	0	0	0	1	2	1.8
121	0	54	1.2	0	1.3	1	0	1	3	1.3
122	0	51	0.3	0	1	1	1	0	3	1
123	0	33	0	0	2	1	0	0	1	2
124	0	49	0.3	0	0.3	0	0	0	3	0.3
125	0	45	0	0	0.6	0	0	1	1	0.6
126	0	34	0.8	0	0.2	0	1	0	3	0.8
127	0	41	0	0	2	0	0	0	1	2
128	0	30	0	0	0.7	0	0	1	1	0.7
129	0	42	0.5	0	0.5	0	0	1	3	0.5
130	0	38	0.6	0	1.5	1	0	0	3	1.5
131	0	52	0.8	0	0	1	1	1	2	0.8
132	0	48	0.3	0	0.2	0	0	1	3	0.3
133	0	23	0	0	3	0	0	1	1	3
134	0	44	0	0	1.5	0	0	1	1	1.5
135	0	48	1.8	0	0	0	0	0	2	1.8
136	0	53	0	0	1.8	0	0	0	1	1.8
137	0	46	0.9	0	0	0	0	0	2	0.9
138	0	54	3	0	0	0	0	0	2	3
139	0	52	0.4	0	0.7	0	0	0	3	0.7
140	0	46	0.8	0	0	0	1	1	2	0.8
141	0	50	0.5	0	0	0	1	0	2	0.5
142	0	53	0.1	0	1	0	1	0	3	1
143	0	46	1.2	0	1.5	1	1	1	3	1.5
144	0	55	0	0	0.6	0	0	1	1	0.6
145	0	46	0	0	0.5	0	0	1	1	0.5
146	0	28	0	0	0.7	0	0	1	1	0.7
147	0	49	0.5	0	1.2	1	1	1	3	1.2
148	0	50	1	0	0.6	0	1	1	3	1
149	0	33	0.1	0	0.2	0	0	0	3	0.2
150	0	46	0.7	0	0.1	0	1	0	3	0.7
151	0	54	0.1	0	0.3	0	0	1	3	0.3
152	0	50	0.3	0	0	0	0	0	2	0.3
153	0	50	2.5	0	0	1	1	0	2	2.5
154	0	40	1.3	0	0	0	0	0	2	1.3
155	0	54	1	0	1	1	1	1	3	1
156	0	45	0	0	0.4	0	0	1	1	0.4
157	0	51	0.4	0	0.7	1	0	0	3	0.7
158	0	55	3	0	0.1	1	0	1	3	3
159	0	44	0.4	0	0.8	0	1	1	3	0.8
160	0	42	0.2	0	1	1	1	0	3	1
161	0	50	0.9	0	0	1	0	0	2	0.9
162	0	39	0.6	0	0.7	1	0	1	3	0.7
163	0	48	0.2	0	0.8	1	0	0	3	0.8
164	0	46	0.3	0	0.7	1	1	1	3	0.7
165	0	55	0.6	0	0.7	0	0	0	3	0.7
166	0	55	0	0	0.5	0	1	1	1	0.5
167	0	38	1	0	0	0	0	1	2	1
168	0	52	0	0	0.9	1	0	1	1	0.9
169	0	42	0.5	0	0.7	0	0	0	3	0.7
170	0	54	1.2	0	0	0	0	0	2	1.2
171	0	54	0.8	0	0.3	0	0	0	3	0.8
172	0	46	0.8	0	0.7	1	0	1	3	0.8
173	0	43	1.8	0	2.2	1	1	1	3	2.2
174	0	40	0.6	0	0.8	0	1	1	3	0.8
175	0	40	0.5	0	0.7	0	1	1	3	0.7
176	0	54	1.1	0	1.5	1	0	1	3	1.5
177	0	41	1	0	1.2	0	1	0	3	1.2
178	0	36	0.8	0	0.6	1	1	1	3	0.8
179	0	55	0.7	0	0.4	0	0	1	3	0.7
180	0	55	0.6	0	0.3	0	0	0	3	0.6
181	0	53	0.8	0	1	1	0	1	3	1
182	0	37	0.4	0	0.3	0	1	0	3	0.4
183	0	41	0.3	0	0.4	1	1	0	3	0.4
184	0	47	0.8	0	0	1	0	1	2	0.8
185	0	45	0	0	0.8	1	1	1	1	0.8
186	0	47	0.9	0	0	0	1	0	2	0.9
187	0	37	0.5	0	0.8	0	1	0	3	0.8
188	0	53	1.5	0	0	0	1	0	2	1.5
189	0	44	0.4	0	0.8	1	0	0	3	0.8
190	0	38	0.4	0	0.7	0	1	1	3	0.7
191	0	47	0.3	0	0.5	1	0	0	3	0.5
192	0	49	0.2	0	1.5	0	0	0	3	1.5
193	1	48	1.2	0	0.4	1	1	0	3	1.2
194	0	40	0.8	0	0	1	0	1	2	0.8
195	0	50	0	0	0.9	0	0	0	1	0.9
196	0	44	0	0	0.3	0	0	1	1	0.3
197	0	53	0	0	0.4	0	0	1	1	0.4
198	0	37	0.5	0	0.3	0	0	0	3	0.5
199	0	41	1	0	0.5	0	1	1	3	1
200	0	31	0.8	0	0	0	0	0	2	0.8
201	1	49	1.5	0	1	0	0	0	3	1.5
202	0	26	2.8	0	2	0	0	1	3	2.8
203	0	49	0.6	0	0.4	1	0	0	3	0.6
204	0	46	1.3	0	0.4	1	1	0	3	1.3
205	0	55	0.9	0	0.5	0	0	0	3	0.9
206	0	39	0.3	0	0.9	1	0	1	3	0.9
207	0	48	0.5	0	0.3	0	0	0	3	0.5
208	0	29	0.4	0	0.5	1	0	1	3	0.5
209	0	49	0.8	0	0	0	1	1	2	0.8
210	0	30	0	1	0	0	0	0	0	1
211	0	15	0.5	0	1	1	0	0	3	1
212	0	51	0.8	0	0.4	0	1	0	3	0.8
213	0	51	0.5	0	0	0	1	0	2	0.5
214	1	48	0.7	0	0.8	1	0	0	3	0.8
215	0	38	0.3	0	1	0	1	1	3	1
216	0	41	0.3	0	0.6	1	0	1	3	0.6
217	1	42	1.8	0	0.3	1	0	0	3	1.8
218	0	55	0.5	0	0.2	0	1	0	3	0.5
219	0	50	1	0	0	1	0	1	2	1
220	0	55	1.1	0	0	0	0	0	2	1.1
221	0	49	0.6	0	0	0	0	1	2	0.6
222	0	39	0.7	0	0.2	0	1	0	3	0.7
223	0	55	0.3	0	0.4	0	0	1	3	0.4
224	0	42	1	0	0	1	0	1	2	1
225	1	49	0.5	0	0.3	0	0	0	3	0.5
226	0	53	0.6	0	0.1	0	0	0	3	0.6
227	0	51	0.3	0	0.1	0	0	1	3	0.3
228	0	31	0	0	0.5	0	1	1	1	0.5
229	0	43	2	0	1	0	0	1	3	2
230	0	29	0.6	0	0.7	0	0	1	3	0.7
231	0	43	0.3	0	0.5	0	0	1	3	0.5
232	0	51	0.3	0	0.2	0	0	0	3	0.3
233	0	48	0.4	0	1.3	0	0	0	3	1.3
234	0	37	0	0.5	0	0	0	0	0	0.5
235	0	34	0.6	0	0.6	1	0	0	3	0.6
236	0	42	0.6	0	0.6	1	0	1	3	0.6
237	0	46	0.2	0	0.3	0	0	1	3	0.3
238	0	36	0.4	0	2	0	0	1	3	2
239	0	36	0.6	0	1.1	0	0	0	3	1.1
240	0	53	0.7	0	0	1	0	1	2	0.7
241	0	31	1.2	0	0.6	1	1	0	3	1.2
242	0	50	0	0	0.6	0	0	0	1	0.6
243	1	40	0.5	0	0.4	1	0	0	3	0.5
244	0	45	0.8	0	0.5	0	0	0	3	0.8
245	0	54	0.8	0	0.2	1	1	0	3	0.8
246	0	47	0	0.4	0	0	0	1	0	0.4
247	0	45	0.9	0	0	0	0	1	2	0.9
248	1	43	0.8	0	0.3	1	0	0	3	0.8
249	0	54	0	0	2	0	0	0	1	2
250	0	34	1.1	0	0	1	1	0	2	1.1
251	0	54	0.6	0	1	0	1	1	3	1
252	0	51	0.5	0	0	0	0	1	2	0.5
253	1	49	0.9	0	0	0	1	1	2	0.9
254	1	41	0.6	0	1.7	1	0	0	3	1.7
255	0	42	0	0	0.3	0	0	1	1	0.3
256	0	33	1	0	0.5	1	1	1	3	1
257	0	45	0.8	0	1.1	1	0	0	3	1.1
258	0	42	0	0	0.1	0	0	1	1	0.1
259	1	40	0.2	0	0	0	0	1	2	0.2
260	0	29	0.5	0	1	1	0	0	3	1
261	0	50	0	0	0.3	0	0	0	1	0.3
262	0	49	0.7	0	0.6	1	1	1	3	0.7
263	0	54	0.8	0	0	1	0	0	2	0.8
264	0	49	2.2	0	0	0	0	0	2	2.2
265	0	37	0.5	0	0.5	0	0	0	3	0.5
266	0	54	0.5	0	1.5	0	0	1	3	1.5
267	0	52	0.5	0	0.2	1	0	1	3	0.5
268	0	50	0	0	1.1	1	1	1	1	1.1
269	1	43	0.6	0	1.3	0	1	0	3	1.3
270	0	47	1	0	0.6	1	1	0	3	1
271	0	48	0.7	0	0.8	1	0	0	3	0.8
272	0	55	1.8	0	0.8	0	0	1	3	1.8
273	0	49	0	1	0	1	0	0	0	1
274	0	50	0.6	0	0.3	0	1	1	3	0.6
275	0	42	0.6	0	0.5	1	0	1	3	0.6
276	0	53	0	0	1.5	0	0	1	1	1.5
277	0	34	0.3	0	0.9	1	0	0	3	0.9
278	0	32	1.8	0	1.5	1	1	0	3	1.8
279	0	54	1.5	0	1	1	1	1	3	1.5
280	0	49	0.8	0	1.3	1	0	1	3	1.3
281	0	43	1	0	0	0	0	0	2	1
282	0	36	0	0	1.7	1	0	0	1	1.7
283	0	52	1.6	0	0	1	0	0	2	1.6
284	1	50	0.6	0	0	0	1	0	2	0.6
285	0	36	0.9	0	0.6	1	0	0	3	0.9
286	0	41	1.5	0	1.2	1	0	0	3	1.5
287	0	29	0.6	0	0.6	1	1	0	3	0.6
288	0	47	0.6	0	1.3	1	1	0	3	1.3
289	0	55	3	0	0	1	0	1	2	3
290	0	40	0.4	0	1	1	0	0	3	1
291	0	47	0.5	0	0.2	1	0	0	3	1.5
292	0	51	0.8	0	0.1	0	0	1	3	0.8
293	0	49	0.9	0	1	1	0	0	3	1
294	1	48	0.6	0	0.3	1	1	0	3	0.6
295	0	37	1.5	0	0.2	1	0	1	3	1.5
296	0	49	0.8	0	0.6	1	1	1	3	0.8
297	0	39	0.5	0	1	0	0	0	3	1
298	0	38	0.5	0	0.3	1	0	1	3	0.5
299	1	43	1.3	0	1	1	0	0	3	1.3
300	0	44	0.9	0	0	1	1	1	2	0.9
301	0	48	0.5	0	1	0	0	1	3	1
302	0	49	0.6	0	0.6	1	1	1	3	0.6
303	0	38	0.3	0	0.7	1	1	1	3	0.7
304	0	55	0	0	0.2	0	0	1	1	0.2
305	1	49	0.7	0	0.4	1	0	0	3	0.7
306	0	51	0.5	0	0	0	0	0	2	0.5
307	0	39	1	0	0.7	1	0	0	3	1
308	0	29	0	0	0.4	0	0	1	1	0.4
309	0	47	0.2	0	0.8	1	1	0	3	0.8
310	0	29	0.7	0	1	1	0	0	3	1
311	0	49	0.2	0	1	0	0	1	3	1
312	0	53	0	0	3	1	0	1	1	3
313	1	41	0.8	0	1	1	1	1	3	1
314	0	47	1	0	0	1	0	1	2	1
315	0	50	0.4	0	1	1	0	0	3	1
316	0	39	0	0	0.6	1	0	1	1	0.6
317	0	36	0.5	0	0.4	0	0	1	3	0.5
318	0	40	0.6	0	0	0	0	1	2	0.6
319	0	36	1.3	0	0.5	1	1	1	3	1.3
320	0	28	0	0	0.8	0	0	1	1	0.8
321	0	46	0	0.8	2	1	1	0	3	2
322	0	47	0.4	0	0.9	1	1	1	3	0.9
323	0	47	0.5	0	0	0	0	0	2	0.5
324	0	31	0.7	0	1.2	1	1	1	3	1.2
325	0	49	0.5	0	0.8	0	1	1	3	0.8
326	0	54	0	0	0.5	0	0	0	1	0.5
327	0	47	1	0	0	1	1	1	2	1
328	0	40	0.7	0	0.3	1	1	1	3	0.7
329	0	35	0.5	0	0.5	1	0	1	3	0.5
330	0	31	0.5	0	0.5	1	0	0	3	0.5
331	0	49	2.5	0	0.8	1	0	0	3	2.5
332	0	41	0.5	0	1.5	1	0	0	3	1.5
333	0	23	1.6	0	0.3	0	0	0	3	1.6
334	1	41	2.5	0.4	0.4	1	1	0	3	2.5
335	1	46	0.3	0	0.3	1	0	0	3	0.3
336	0	34	0.5	0	1	1	1	1	3	1
337	0	48	0.5	0	0.2	0	0	0	3	0.5
338	0	52	1	0	0	0	0	0	2	1
339	0	53	1	0	0.7	1	0	0	3	1
340	0	43	1.5	0	0	1	1	1	2	1.5
341	0	55	0.2	0	0.8	1	0	1	3	0.8
342	0	55	0	0	0.9	0	0	0	1	0.9
343	0	55	0.5	0	0	0	0	1	2	0.5
344	0	46	0.4	0	0.5	1	0	1	3	0.5
346	0	46	0.7	0	0.7	0	1	1	3	0.7
347	0	38	1.3	0	0	1	0	0	2	1.3
348	0	54	0.7	0	0.3	0	0	1	3	0.7
349	0	33	1.7	0	0	1	1	0	2	1.7
350	0	42	0.5	0	0.5	1	1	1	3	0.5
351	0	51	0.8	0	1	1	1	1	3	1
352	0	50	0.5	0	0.2	1	1	0	3	0.5
353	1	44	0.4	0	0.5	1	1	0	3	0.5
354	0	35	0.8	0	2	0	0	1	3	2
355	0	46	1	0	0.8	0	1	1	3	1
356	0	36	0.9	0	1	1	0	0	3	1
357	1	49	0.7	0	1	1	0	0	3	1
358	0	36	0.5	0	0.5	1	1	1	3	0.5
359	0	46	0.5	0	0.7	0	1	0	3	0.7
360	0	51	1.3	0	0	1	0	0	2	1.3
361	0	51	1	0	0	1	1	0	2	1
362	1	41	0	0.6	0	1	0	0	0	0.6
363	0	52	0.6	0	2.4	1	0	0	3	2.4
364	0	43	0.2	0	0.9	1	0	1	3	0.9
365	0	48	0.5	0	0.2	1	0	1	3	0.5
366	0	44	0.7	0	1.1	1	1	0	3	1.1
367	0	49	0.6	0	0.7	1	1	0	3	0.7
368	0	44	0.1	0	1.2	1	0	0	3	1.2
369	0	47	0.6	0	0	1	0	1	2	0.6
370	0	52	1.3	0	1.2	1	0	1	3	1.3
371	0	46	1	0	0.3	1	1	0	3	1
372	0	31	0.9	0	0.7	1	1	0	3	0.9
373	1	42	0.5	0	0.5	0	0	0	3	0.5
374	0	48	1.5	0	1.5	1	0	1	3	1.5
375	0	33	1.1	0	0.3	1	0	1	3	1.1
376	0	43	0.3	0	0.4	1	1	0	3	0.4
377	0	51	0.4	0	0.4	0	0	0	3	0.4
378	0	37	0.7	0	0.3	1	0	0	3	0.7
379	0	44	1.5	0	0.8	1	1	1	3	1.5
380	0	42	1.5	0	0.4	1	1	0	3	1.5
381	0	53	0.5	0	0.5	1	1	0	3	0.5
382	0	54	0.8	0	1.3	1	0	0	3	1.3
383	0	48	0.8	0	0.7	1	1	1	3	0.8
384	0	44	0.8	0	0	0	1	1	2	0.8
385	0	53	2	0	0.9	1	1	0	3	2
386	0	46	0.5	0	0	0	0	1	2	0.5
387	0	50	0.6	0	0.5	1	0	1	3	0.6
388	1	44	3	0	0.3	1	1	0	3	3
389	0	37	0.6	0.7	0.9	1	0	0	3	0.9
390	0	55	1	0	0	1	0	0	2	1
391	0	52	0	0	0.7	0	1	0	1	0.7
392	0	47	2	0	0	1	0	0	2	2
393	0	45	0.6	0	0	1	1	0	2	0.6
394	0	53	1	0	0	1	0	1	2	1
395	0	44	1.5	0	1.3	1	0	0	3	1.5
396	0	55	0.2	0	0.3	1	0	0	3	0.3
397	0	54	0.6	0.3	0	0	0	1	3	0.6
398	0	52	2	0	0.3	1	0	0	3	2
399	0	36	0	0	0.8	1	0	1	1	0.8
400	0	51	0.5	0	0	0	0	1	2	0.5
401	0	55	0.6	0	0	0	1	1	2	0.6
402	0	32	0.4	0	0.8	0	1	0	3	0.8
403	0	42	1.5	0	1.4	1	1	1	3	1.5
404	0	54	0.7	0	1.2	1	0	0	3	1.2
405	0	46	0.6	0.6	0.4	1	0	1	3	0.6
406	0	29	0.5	0	0	1	0	1	2	0.5
407	0	44	0.5	0	0.5	1	1	1	3	0.5
408	0	36	0.5	0	0.4	0	1	1	3	0.5
409	0	46	0.6	0	0.2	1	1	0	3	0.6
410	0	53	0	0	0.3	1	0	0	1	0.3
411	0	36	1.2	0	1	1	1	1	3	1.2
412	0	45	0.7	0	0	0	0	1	2	0.7
413	1	46	0.6	0	0.2	0	1	0	3	0.6
414	0	36	0.7	0	1	1	0	1	3	1
415	0	40	0.5	0	0.6	1	1	0	3	0.6
416	0	47	0.4	0	0.3	1	0	0	3	0.4
417	0	52	0.2	0	0.5	0	0	1	3	0.5
418	0	51	0.8	0	0.7	1	0	0	3	0.8
419	0	45	0.3	0	0.3	0	1	1	3	0.3
420	0	53	0	0	2	1	0	0	1	2
421	0	51	1	0	0.7	0	0	0	3	1
422	0	34	0.8	0	0.7	1	1	0	3	0.8
423	0	50	1.3	0	0.4	0	0	1	3	1.3
424	0	49	2	0	0.7	1	0	1	3	2
425	0	47	0.5	0	0.8	1	0	1	3	0.8
426	0	37	0.3	0	0.7	0	1	1	3	0.7
428	0	44	0.5	0	0.5	1	0	1	3	0.5
429	0	50	0	0	0.3	0	0	0	1	0.3
430	0	54	0.3	0	0.8	0	0	1	3	0.8
431	1	42	0.5	0	0	1	0	0	2	0.5
432	0	39	0.5	0	1.2	0	0	0	3	1.2
433	0	51	1	1	0	1	0	0	3	1
434	0	54	0.3	0	0.6	0	0	0	3	0.6
435	0	46	0	0	1	1	1	0	1	1
436	0	55	0.8	0	0.5	0	1	1	3	0.8
437	0	49	0.3	0	0.6	0	1	1	3	0.6
438	0	40	1	0	0	1	1	1	2	1
439	0	44	1	0	0.3	0	0	0	3	1
440	1	41	1	0	0.7	1	1	1	3	1
441	0	40	1.5	0	0	1	0	0	2	1.5
442	0	48	0.6	0	0.8	1	1	0	3	0.8
443	0	51	1.5	0	0.5	1	1	1	3	1.5
444	0	42	0	0	0.8	0	0	1	1	0.8
445	1	43	0.5	0	0.4	0	0	0	3	0.5
446	0	55	0.7	0	0	0	0	0	2	0.7
447	1	42	0	0	0.5	0	1	0	1	0.5
448	0	55	0	1	0	1	0	0	0	1
449	0	35	0.4	0	0.8	1	0	1	3	0.8
450	0	45	0.6	0	0.6	1	0	0	3	0.6
451	0	33	0.4	0	0.5	1	1	1	3	0.5
452	0	42	0	0.6	1.5	1	0	0	3	1.5
453	0	50	0	0	0.5	1	0	1	1	0.5
454	0	54	0.6	0	0	1	0	1	2	0.6
455	0	38	0.7	0	0.7	1	1	1	3	0.7
456	0	52	0	0	2.1	1	0	0	1	2.1
457	0	38	0.3	0	1	0	1	0	3	1
458	0	37	0.5	0	0	0	0	1	2	0.5
459	0	52	1.5	0	0	1	0	1	2	1.5
460	0	52	0.8	0	0.8	1	1	0	3	0.8
461	0	14	0.3	0	0	0	0	1	2	0.3
462	0	49	0.2	0	1.5	0	1	1	3	1.5
463	0	39	0	0	1.3	1	1	1	1	1.3
464	0	52	0.5	0	0.2	1	0	1	3	0.5
465	0	52	0.5	0	0.2	1	1	0	3	0.5
466	0	46	0	0	0.2	0	0	0	1	0.2
467	0	42	0	0	0.6	1	0	1	1	0.6
468	1	46	0.9	0	1	1	0	1	3	1
469	0	43	0.6	0	0.3	0	1	1	3	0.6
470	0	32	0.9	0	0.4	1	0	0	3	0.9
471	0	48	0.3	0	0	1	0	1	2	0.3
472	0	43	0	0	0.3	0	0	1	1	0.3
473	0	43	1	0	0.8	1	0	1	3	1
474	0	35	1	0	0.3	0	0	1	3	1
475	0	46	0.5	0	0.1	0	1	1	3	0.5
476	0	43	0.5	0	0.1	1	0	0	3	0.5
477	0	40	0.4	0	0.8	0	0	0	3	0.8
478	0	33	0.5	0	1.3	1	1	1	3	1.3
479	0	49	0.6	0	1.7	0	0	0	3	1.7
480	0	45	0.6	0	0.2	1	0	1	3	0.6
481	0	46	0.6	0	0.3	0	0	1	3	0.6
482	0	35	0.4	0	0.9	1	1	0	3	0.9
483	0	37	0.6	0	1.5	0	0	1	3	1.5
484	0	44	0.3	0	0	0	0	0	2	0.3
485	0	49	0.2	0	0.6	1	1	0	3	0.6
486	0	54	0.6	0	0	0	0	1	2	0.6
487	0	34	0.5	0	0	0	0	1	2	0.5
488	0	34	0.9	0	0.8	1	0	1	3	0.9
489	0	51	0.8	0	0.3	1	1	1	3	0.8
490	1	42	0	0.4	0	1	0	0	0	0.4
491	1	50	0.3	0	0.9	1	1	0	3	0.9
492	0	55	0.5	0	0.8	1	0	0	3	0.8
493	0	49	0.3	0	0.4	1	0	0	3	0.4
494	0	42	1.4	0	0.6	1	1	1	3	1.4
495	0	41	0.5	0	0	0	0	0	2	0.5
496	0	47	1	0	0	0	1	1	2	1
497	0	41	1	0	0.2	1	0	1	3	1
498	0	51	0	0	1	1	0	1	1	1
499	0	51	0.1	0.3	0.4	0	0	0	3	0.4
500	0	47	1	0	1.2	1	1	0	3	1.2
501	0	42	0.2	0	1	0	1	0	3	1
502	0	33	0.8	0	0.7	0	0	1	3	0.8
503	0	34	0	0	2.5	1	0	0	1	2.5
505	0	54	0	0	0.8	1	1	0	1	0.8
506	0	33	0.7	0	0.7	0	0	1	3	0.7
507	1	43	0.8	0	0.4	1	1	0	3	0.8
508	1	45	0.4	0	0.6	1	0	0	3	0.6
509	0	37	0.5	0	0.8	1	0	1	3	0.8
510	0	33	0.8	0	2	1	0	1	3	2
511	0	32	0.7	0	1.1	1	0	0	3	1.1
512	0	50	0	0	2	1	0	1	1	2
513	0	48	0.3	0	0.3	0	0	1	3	0.3
514	0	55	0	0	0.7	1	0	1	1	0.7
515	0	54	1.5	0	0.6	1	1	0	3	1.5
516	0	55	0	0	1.1	1	0	1	1	1.1
517	0	35	0.6	0	0.7	0	0	1	3	0.7
518	0	42	0.1	1	0	1	0	0	3	1
519	0	29	0.7	0	1.1	1	0	0	3	1.1
520	0	49	0.8	0	0.7	1	1	0	3	0.8
521	0	39	0	0	0.6	1	0	1	1	0.6
522	0	43	0.6	0	0.7	1	0	0	3	0.7
523	0	49	0.5	0	0.5	1	1	1	3	0.5
524	0	41	0.4	0	0.4	0	0	1	3	0.4
525	0	53	0	0	0.5	0	0	0	1	0.5
526	0	37	0.7	0	0.6	0	1	1	3	0.7
527	0	48	0.4	0	0.4	1	1	1	3	0.4
528	0	29	1.4	0	0.7	1	1	1	3	1.4
529	0	55	0.3	0	0.7	1	1	1	3	0.7
530	0	39	0.6	0	0.3	0	1	0	3	0.6
531	0	30	0	0	0.6	1	0	0	1	0.6
532	0	50	1.5	0	0.5	1	0	0	3	1.5
533	0	38	0.6	0	1	1	1	1	3	1
534	0	39	1	0	0.3	1	0	0	3	1
535	0	49	0	0	0.9	1	0	0	1	0.9
536	0	54	0	0	0.9	1	0	0	1	0.9
537	0	39	0.5	0	2	1	1	1	3	2
538	0	50	0.6	0	0	1	0	1	2	0.6
539	0	30	0.7	0	0	0	0	0	2	0.7
540	0	39	0.2	0	0.7	0	0	1	3	0.7
541	0	48	0	0	1.5	1	0	1	1	1.5
542	0	51	0.6	0	0.5	1	0	0	3	0.6
543	0	47	0.2	0	0.6	1	1	0	3	0.6
544	1	50	0.4	0	0	0	0	1	2	0.4
545	1	42	0.7	0	1.6	1	0	0	3	1.6
546	0	52	0	0	1.7	1	1	1	1	1.7
547	0	48	0.7	0	0.3	1	1	1	3	0.7
548	0	47	0.7	0	0.2	1	0	1	3	0.7
549	0	41	0.8	0	0.8	1	0	0	3	0.8
550	0	50	1	0	0.7	1	0	0	3	1
551	0	51	1.2	0	2.3	1	1	0	3	2.3
552	0	55	0.5	0	1	1	0	0	3	1
553	0	33	0.5	0	0.2	1	0	0	3	0.5
554	0	51	0.6	0	1	1	1	1	3	1
555	0	48	2	0	1	1	1	1	3	2
556	0	46	1.3	0	0	1	0	0	2	1.3
557	0	47	0	0	0.5	1	0	1	1	0.5
558	0	42	0.8	0	0.7	1	0	0	3	0.8
559	0	40	2.5	0	1.4	0	1	1	3	2.5
560	0	51	1.3	0	0.2	1	0	0	3	1.3
561	0	52	0.5	0	0	0	0	0	2	0.5
562	0	54	2	0	0.5	1	1	0	3	2
563	0	27	1.2	0	0.2	0	0	1	3	1.2
564	0	45	0.6	0	1.2	1	0	1	3	1.2
565	0	45	0.6	0	0	0	0	1	2	0.6
566	0	37	1	0	1	1	1	0	3	1
567	0	48	0.8	0	0.7	1	0	1	3	0.8
568	0	46	0.5	0	0	1	0	1	2	0.5
569	0	40	0.5	0	0.7	1	1	1	3	0.7
570	1	42	0.6	0	0.7	1	1	0	3	0.7
571	0	37	1.8	0	0.5	0	1	1	3	1.8
572	1	46	0.6	0	0.7	1	1	0	3	0.7
573	0	47	1.3	0	0.6	1	1	1	3	1.3
574	0	49	0.2	1	0	1	0	0	3	1
575	0	55	0.5	0	1	0	0	0	3	1
576	0	53	1.3	0	0.8	1	1	0	3	1.3
577	0	46	0.1	0	0.4	0	0	0	3	0.4
578	0	50	0.8	0	0	1	0	0	2	0.8
579	0	49	0.8	0	0.3	1	1	0	3	0.8
580	0	48	1.5	0	0.7	1	0	1	3	1.5
581	0	45	0.3	0	0.6	1	1	1	3	0.6
582	1	46	1.1	0	0.5	1	0	0	3	1.1
583	0	53	1.2	0	0.6	1	1	1	3	1.2
584	0	29	0.4	0	0.6	0	0	1	3	0.6
585	0	55	1	0	0	0	0	1	2	1
586	0	32	0.8	0	0.6	1	0	0	3	0.8
587	0	47	1	0	0.7	1	0	0	3	1
588	0	42	1.5	0	0.7	1	1	0	3	1.5
589	0	41	0	0.9	0	1	0	0	0	0.9
590	0	38	0.4	0	0.7	1	0	1	3	0.7
591	0	35	0.7	0	1.5	1	1	1	3	1.5
592	0	39	1.1	0	0.4	0	1	1	3	1.1
593	0	54	0.2	0	0.5	1	0	0	3	0.5
594	0	50	0.3	0	0	0	0	1	2	0.3
595	0	53	2.5	0	2	1	0	1	3	2.5
596	0	49	0	0	1.7	1	0	0	1	1.7
597	0	45	0	0	0.7	1	0	0	1	0.7
598	0	56	1.2	0	0	0	0	1	2	1.2
599	0	48	1	0	0.6	1	0	0	3	1
600	0	37	0.8	0	0.7	0	1	1	3	0.8

## Sheet: transoral
number	sex	age	right cm	Isthmus	Left cm	invasion	multifocality	Hashimoto	location 0I 1L 2R 3B	size	M L	R L	before S PTH	PD1 PTH	last PTH	M1Tg	last Tg	0.27 tg	0.1 tg	0 tg	operation date	operation time	PO-D	drainage
1	0	40	0.2	0	1.1	1	0	0	3	1.1	0	19	72.2	0		0.07	0	0	0	1	2017-06-11	230	8	1300
2	0	36	3	0	0	1	0	0	2	3	0	9	44.9	1	27.53	0.863	0	0	0	1	2017-08-05	215	4	150
3	0	28	0.6	0	0.4	1	0	0	3	0.6	1	7	25.77	1	33.51	0	0	0	0	0	2018-07-28	155	2	155
4	0	33	0.6	0	0.5	0	0	1	3	0.6	0	9	25.69	1	36.47	0	0	0	0	0	2019-05-26	170	2	130
5	0	44	0.3	0	0.15	0	1	0	3	0.3	0	5	24.11	1	44.67	0	0	0	0	0	2020-05-27	180	2	125
6	0	26	0.8	0	0.7	0	1	1	3	0.8	1	9	57.72	1	41.81	0	0	0	0	0	2020-05-29	215	2	140
7	0	22	0.5	0	0.8	0	0	1	3	0.8	2	9	33.85	1	44.6	0	0	0	0	0	2020-09-05	160	2	95	Vocal cord palsy
8	0	42	0.4	0	0.6	1	1	0	3	0.6	0	6	119.4	0	46.16	0	0	0	0	0	2020-12-02	210	2	80
9	0	27	0.5	0	0.5	1	0	0	3	0.5	6	7	31.77	1	21.53	0	0	0	0	0	2021-01-27	220	2	70
10	0	38	0	0	0.4	1	0	0	1	0.4	0	9	31.41	1	33.8		0.354	1	1	1	2021-02-03	195	2	120
11	0	34	1.7	0	0.7	1	0	1	3	1.7	0	16	29.71	1	21.76	0.757	0.135	0	1	1	2021-03-17	240	2	70
12	0	45	0.5	0	0.8	1	1	1	3	0.8	1	13	57.71	0	40.22	0	0	0	0	0	2021-04-16	210	2	130
13	0	47	1	0	0.9	1	1	0	3	1	3	8	62.46	1	51.09	0.556	0.173	0	1	1	2021-04-21	200	3	180
14	0	47	0	0	1	1	0	0	1	1	4	8	37.78	0		2.43	1.2	1	1	1	2021-04-23	115	2	115
15	0	35	0.7	0	1.5	1	1	1	3	1.5	1	8	63.91	0		1.08	0.061	0	0	1	2021-05-19	230	2	170
16	1	45	0.6	0	1	1	1	0	3	1	5	10	59.83	0	53	0.061	0	0	0	0	2021-05-21	195	2	160
17	0	30	0.3	0	1	1	1	0	3	1	0	5	19.9	1	55.3	0.511	0.064	0	0	1	2021-05-21	185	2	70
18	0	34	0.3	0	1.3	1	0	0	3	1.3	0	13	68.05	0	54.46	0	0	0	0	0	2021-06-22	180	1	130
19	0	48	0.7	0	0	1	0	0	2	0.7	0	6	87.24	1	18.51		0	0	0	0	2021-06-23	220	2	100
20	0	48	2	0	0	0	0	0	2	2	3	6	36.18	1	19.91	0	0	0	0	0	2021-07-07	155	1	110
21	0	30	0.7	0	0.5	1	1	0	3	0.7	0	3	67.8	0		0.198	0.212	0	1	1	2021-07-09	180	2	100
22	0	41	0.8	0	0.8	1	1	1	3	0.8	6	15	44.42	1	46.2	0	0	0	0	0	2021-07-14	195	4	130
23	0	35	0.9	0	0.7	0	1	1	3	0.9	3	13	33.79	0		0	0	0	0	0	2021-07-26	180	2	150
24	0	27	0.1	0.7	0	1	0	1	3	0.7	2	11	27.67	1	31.25	0.597	0	0	0	0	2021-08-27	200	1	100
25	0	43	0.5	0	0.5	1	1	0	3	0.5	0	7	65.91	1	54.1	0	0	0	0	0	2021-09-29	150	2	110
26	0	22	0.7	0	0.7	0	1	1	3	0.7	0	18	29.29	1	25.2	0.201	0	0	0	0	2021-10-11	175	2	130
27	0	43	0	0.5	0	1	0	0	0	0.5	0	6	29.99	1	22.9	0.785	0	0	0	0	2021-10-13	180	1	120
28	0	34	0.3	0	1	0	0	1	3	1	0	8	25.84	1	22.8	0.251	0	0	0	0	2021-10-13	195	1	70

## Sheet: open
number	sex	age	right cm	Isthmus	Left cm	invasion	multifocality	Hashimoto	location 0I 1L 2R 3B	size	M L	R L	before S PTH	PD1 PTH	last PTH	M1Tg	last Tg	0.27 tg	0.1 tg	0 tg	operation date	operation time	PO-D	drainage
522	0	43	0.6	0	0.7	1	0	0	3	0.7	1	8	60.58	1	49.3	0	0	0	0	0	2021-03-08	135	1	95
22	0	51	0.5	0	0.2	0	0	0	3	0.5	0	12	37.83	0		0	0	0	0	0	2017-08-11	105	2	40
349	0	33	1.7	0	0	1	1	0	2	1.7	0	16	29.09	1	0	2.26	0	0	0	0	2019-11-01	105	2	110
73	0	37	1	0	0.7	0	0	0	3	1	1	13	29.01	1	22.87		0	0	0	0	2017-12-06	125	2	60
104	0	44	0.5	0	0.8	0	0	0	3	0.8	1	7	29.02	1	24.87	0.727	0.314	1	1	1	2018-03-07	120	4	65
35	0	36	0.7	1.6	0	1	0	0	3	1.6	5	8	47.64	0		2.84	0.556	1	1	1	2017-09-20	130	2	35
358	0	36	0.5	0	0.5	1	1	1	3	0.5	1	18	42.53	1	38.06	0	0	0	0	0	2019-12-11	115	2	20
556	0	46	1.3	0	0	1	0	0	2	1.3	0	3	42.29	0	28.06	0	0	0	0	0	2021-06-23	110	1	70
531	0	30	0	0	0.6	1	0	0	1	0.6	2	5	38.16	1	22.64	0.508	0.07	0	0	1	2021-03-29	190	1	65
316	0	39	0	0	0.6	1	0	1	1	0.6	0	5	26.56	1	30.64	0	0	0	0	0	2019-07-11	115	2	30
302	0	49	0.6	0	0.6	1	1	1	3	0.6	0	5	43.01	0		0.08	0	0	0	0	2019-06-23	160	2	50
440	1	41	1	0	0.7	1	1	1	3	1	6	12	26	1	36	0	0	0	0	0	2020-08-17	145	1	80
270	0	47	1	0	0.6	1	1	0	3	1	0	12	23.32	0			0	0	0	0	2019-03-29	95	2	130
160	0	42	0.2	0	1	1	1	0	3	1	5	7	20.63	1	31.05	0.897	0.072	0	0	1	2018-07-12	100	2	50
591	0	35	0.7	0	1.5	1	1	1	3	1.5	10	18	47.22	0	42.96	0.246	0	0	0	0	2021-09-17	70	1	100
576	0	53	1.3	0	0.8	1	1	0	3	1.3	0	13	28.46	1	26.65	0.12	0	0	0	0	2021-08-11	110	2	50
241	0	31	1.2	0	0.6	1	1	0	3	1.2	1	15	29.27	1	44.51	1.97	0	0	0	0	2019-02-14	110	1	50
66	0	39	0.4	0	0.8	0	1	0	3	0.8	1	4	37.84	1	43.79	0.07	0.07	0	0	1	2017-11-26	105	2	30
6	0	49	1	0	0	0	1	0	2	1	0	17	22.24	1	32.1	0.822	0	0	0	0	2017-07-10	100	2	100
188	0	53	1.5	0	0	0	1	0	2	1.5	2	6	81.85	1	63.21	13.98	0.35	1	1	1	2018-09-14	160	2	90
89	0	19	0.8	0	0.8	0	1	1	3	0.8	0	12	47.98	1	19.81	0	0	0	0	0	2018-01-22	195	3	80
178	0	36	0.8	0	0.6	1	1	1	3	0.8	1	12	59.52	0		0	0	0	0	0	2018-08-24	95	2	20
536	0	54	0	0	0.9	1	0	0	1	0.9	0	4	45.45	0		0.534	0.061	0	0	1	2021-04-23	90	2	55
95	0	33	1.7	0	0.8	1	1	0	3	1.7	2	4	61.15	0			0	0	0	0	2018-02-22	90	1	100
568	0	46	0.5	0	0	1	0	1	2	0.5	0	6	44.04	0			0	0	0	0	2021-07-19	95	4	40
324	0	31	0.7	0	1.2	1	1	1	3	1.2	3	13	61.9	1	43.2	1.42	0	0	0	0	2019-08-06	80	2	30
561	0	52	0.5	0	0	0	0	0	2	0.5	0	5	31.17	1	35.9	0	0	0	0	0	2021-07-05	100	2	70
384	0	44	0.8	0	0	0	1	1	2	0.8	0	12	42.16	1	22.34	1.31	0	0	0	0	2020-04-01	135	2	100
469	0	43	0.6	0	0.3	0	1	1	3	0.6	0	14	28.72	1	44.43	0	0	0	0	0	2020-10-12	95	2	60
501	0	42	0.2	0	1	0	1	0	3	1	8	9	54.82	1	57.76	6.94	0.477	1	1	1	2020-12-21	120	1	50
422	0	34	0.8	0	0.7	1	1	0	3	0.8	2	9	37.24	1	40.43	0	0	0	0	0	2020-07-02	160	2	140
202	0	26	2.8	0	2	0	0	1	3	2.8	3	13	36.68	1	32.75	0	0	0	0	0	2018-10-15	130	5	65
562	0	54	2	0	0.5	1	1	0	3	2	3	14	36.97	1	33.56	2.45	0	0	0	0	2021-07-09	175	2	55
482	0	35	0.4	0	0.9	1	1	0	3	0.9	0	11	29.62	0		0.506	0	0	0	0	2020-10-28	115	1	70
478	0	33	0.5	0	1.3	1	1	1	3	1.3	3	14	49.18	1	33.34	0	0	0	0	0	2020-10-21	170	2	100
537	0	39	0.5	0	2	1	1	1	3	2	0	19	37.88	0		0.621	0.074	0	0	1	2021-05-07	130	2	90
372	0	31	0.9	0	0.7	1	1	0	3	0.9	0	12	22.58	1	46.42	0	0	0	0	0	2020-01-17	95	2	70
44	0	34	0.4	0	0.6	0	1	0	3	0.6	3	5	25.56	0		0.188	0.084	0	0	0	2017-10-13	110	3	40
303	0	38	0.3	0	0.7	1	1	1	3	0.7	0	6	40.73	1	31.28	0	0	0	0	0	2019-06-28	100	2	60
373	1	42	0.5	0	0.5	0	0	0	3	0.5	0	7	30.67	1	22.1	0.682	0.13	0	1	1	2020-01-17	120	2	110
51	0	46	0.5	0	0	0	0	0	2	0.5	0	4	42	0		0.442	0.156	0	1	1	2017-10-31	105	5	70
101	0	41	0.7	0	0.6	1	1	1	3	0.7	0	22	42.07	1	23.74	0.406	0	0	0	0	2018-03-01	145	2	110
356	0	36	0.9	0	1	1	0	0	3	1	4	13	35.62	1	15.11	1.28	0.838	1	1	1	2019-11-26	155	2	100
435	0	46	0	0	1	1	1	0	1	1	0	3	31.34	1	37.41	2.39	0.314	1	1	1	2020-08-04	115	0	40
461	0	14	0.3	0	0	0	0	1	2	0.3	1	3	56.41	0		0	0	0	0	0	2020-09-22	160	1	45
503	0	34	0	0	2.5	1	0	0	1	2.5	3	13	34.26	0		0.306	0.163	0	1	1	2020-12-23	175	1	65
70	0	53	2.5	0	0	0	0	0	2	2.5	6	7	25.44	0		0.506	0.378	1	1	1	2017-11-30	135	1	70
518	0	42	0.1	1	0	1	0	0	3	1	5	25	32.39	1	22.09	0	0	0	0	0	2021-02-22	145	2	80
287	0	29	0.6	0	0.6	1	1	0	3	0.6	5	15	74.52	1	27.15	0.649	0	0	0	0	2019-06-03	155	2	90
500	0	47	1	0	1.2	1	1	0	3	1.2	5	16	44.96	1	45.8		1.64	1	1	1	2020-12-14	95	1	90
480	0	45	0.6	0	0.2	1	0	1	3	0.6	0	15	32.78	1	33.26	0.419	0	0	0	0	2020-10-26	135	1	140
553	0	33	0.5	0	0.2	1	0	0	3	0.5	0	10	36.09	1	53.98	0	0	0	0	0	2021-06-07	85	1	80
415	0	40	0.5	0	0.6	1	1	0	3	0.6	3	9	37.1	1	37.52	0	0	0	0	0	2020-06-05	85	1	60
528	0	29	1.4	0	0.7	1	1	1	3	1.4	1	18	27.61	1	40.72	0	0	0	0	0	2021-03-24	140	1	70
40	0	35	0.4	1.5	0	0	0	1	3	1.5	2	8	42.19	0		0.383	0	0	0	0	2017-09-29	175	2	90
292	0	51	0.8	0	0.1	0	0	1	3	0.8	0	14	41.49	1	33.09	0.07	0	0	0	0	2019-06-12	130	2	60
